# Supplementary material for: Propensity-Score-Matched Evaluation of Adverse Events Affecting Recovery after COVID-19 Vaccination: On Adenovirus and mRNA Vaccines
Source: Vaccines (Basel). 2022 Feb 13;10(2):284. doi: 10.3390/vaccines10020284 (PMC8875227; doi:10.3390/vaccines10020284)
Supplement: Supplementary file 1 [file vaccines-10-00284-s001.zip]

Archive with 1 entries (1 files):
- vaccines-1565536-supplementary.pdf
